# Supplementary material for: Solid-Phase Spectrometric Determination of Organic Thiols Using a Nanocomposite Based on Silver Triangular Nanoplates and Polyurethane Foam
Source: Sensors (Basel). 2023 Sep 20;23(18):7994. doi: 10.3390/s23187994 (PMC10536471; doi:10.3390/s23187994)
Supplement: Supplementary file 1 [file sensors-23-07994-s001.zip]

Archive with 1 entries (1 files):
- sensors-2593415-supplementary.pdf
